# Supplementary material for: Epidemiological Shifts in Respiratory Virus Infections Among Older Adults (≥65 Years) Before and After the COVID-19 Pandemic: An 18-Year Retrospective Study in the Republic of Korea
Source: Microorganisms. 2025 Oct 3;13(10):2301. doi: 10.3390/microorganisms13102301 (PMC12566155; doi:10.3390/microorganisms13102301)
Supplement: Supplementary file 1 [file microorganisms-13-02301-s001.zip]

Archive with 5 entries (4 files):
- microorganisms-3869076-supplementary/
- microorganisms-3869076-supplementary/Infections_in_Older_Adults_≥65_Years-Table_S4.pdf
- microorganisms-3869076-supplementary/Infections_in_Older_Adults_≥65_Years-_Table_S1.pdf
- microorganisms-3869076-supplementary/Infections_in_Older_Adults_≥65_Years-_Table_S2.pdf
- microorganisms-3869076-supplementary/Infections_in_Older_Adults_≥65_Years-_Table_S3.pdf
